# Supplementary material for: Hydroxytyrosol-Fortified Foods Obtained by Supercritical Fluid Extraction of Olive Oil
Source: Antioxidants (Basel). 2021 Oct 14;10(10):1619. doi: 10.3390/antiox10101619 (PMC8533198; doi:10.3390/antiox10101619)
Supplement: Supplementary file 1 [file antioxidants-10-01619-s001.zip]

Archive with 1 entries (1 files):
- antioxidants-1405503-supplementary.pdf
